# Supplementary material for: A newly identified IncY plasmid from multi-drug-resistant Escherichia coli isolated from dairy cattle feces in Poland
Source: Microbiol Spectr. 2024 Jul 16;12(8):e00877-24. doi: 10.1128/spectrum.00877-24 (PMC11302260; doi:10.1128/spectrum.00877-24)
Supplement: Supplemental data 1 — Isolated E. coli strains phenotypes. [file spectrum.00877-24-s0001.csv]

File S1: [Isolated E. coli strains phenotypes]
No.	strain no.	medium	sample type	antibiotic	amoxicillin/clavulanic acid	piperacillin/tazobactam	cefuroksym	ceftazydym	imipenem	meropenem	gentamycin	amikacin	tobramycin	cefotaxim	ciprofloxacin	cefepim	cefuroxym-aksetyl	tigecyclin	trimethoprim/sulfametoxazole	R	I	S
1	ksEMB(c)30/21	EMB	chicken litter	cefotaxime	R	S	R	R	S	S	R	S	R	R	S	S	R	S	S	7	0	8
2	kmMac(c)30/1	Mac	chicken manure	cefotaxime	R	R	R	R	S	S	R	S	R	R	R	S	R	S	S	9	0	6
3	kEMB(c)37/4	EMB	cattle manure	cefotaxime	R	S	R	R	S	S	S	S	S	R	R	R	R	S	R	8	0	7
4	kEMB(c)37/11	EMB	cattle manure	cefotaxime	R	S	R	I	S	S	R	S	R	R	R	R	R	R	R	10	1	4
5	kEMB(c)37/12	EMB	cattle manure	cefotaxime	R	S	R	I	S	S	R	S	R	R	R	R	R	R	R	10	1	4
7	kMac(c)30/6	Mac	cattle manure	cefotaxime	R	S	R	R	S	S	R	S	R	R	S	R	R	S	R	9	0	6
8	kMac(c)37/3	Mac	cattle manure	cefotaxime	R	S	R	R	S	S	S	S	S	R	R	R	R	S	R	8	0	7
9	kMac(c)37/4	Mac	cattle manure	cefotaxime	R	S	R	I	S	S	R	S	R	R	R	R	R	R	R	10	1	4
10	kMac(c)37/12	Mac	cattle manure	cefotaxime	R	S	R	R	S	S	R	S	R	R	R	R	R	R	R	11	0	4
11	kMac(c)37/13	Mac	cattle manure	cefotaxime	R	S	R	I	S	S	R	S	R	R	R	R	R	R	R	10	1	4
13	ksEMB(c)30/3	EMB	chicken litter	cefotaxime	R	R	R	R	S	S	R	S	R	R	R	S	R	S	S	9	0	6
14	ksEMB(c)30/4	EMB	chicken litter	cefotaxime	R	I	R	R	S	S	R	S	R	R	R	S	R	S	S	8	1	6
15	ksEMB(c)30/8	EMB	chicken litter	cefotaxime	R	I	R	R	S	S	R	S	R	R	S	R	R	S	S	8	1	6
16	ksEMB(c)30/12	EMB	chicken litter	cefotaxime	R	I	R	R	S	S	R	S	R	R	R	S	R	S	S	8	1	6
17	ksEMB(c)30/15	EMB	chicken litter	cefotaxime	R	S	R	R	I	S	R	S	R	R	R	S	R	S	S	8	1	6
18	ksEMB(c)30/16	EMB	chicken litter	cefotaxime	R	I	R	R	S	R	R	S	R	R	R	S	R	S	S	9	1	5
19	ksEMB(c)30/23	EMB	chicken litter	cefotaxime	R	S	R	R	S	S	R	S	R	R	R	S	R	S	S	8	0	7
20	kmEMB(c)37/1	EMB	chicken manure	cefotaxime	R	R	R	R	S	S	R	S	R	R	R	S	R	S	S	9	0	6
21	kmEMB(c)37/4	EMB	chicken manure	cefotaxime	R	I	R	R	S	S	R	S	R	R	R	S	R	S	S	8	1	6
22	kmEMB(c)37/5	EMB	chicken manure	cefotaxime	R	I	R	R	S	S	R	S	R	R	R	S	R	S	S	8	1	6
23	kmEMB(c)37/8	EMB	chicken manure	cefotaxime	R	S	R	R	S	S	R	S	R	R	R	S	R	S	S	8	0	7
24	kmEMB(c)37/10	EMB	chicken manure	cefotaxime	R	I	R	R	S	S	R	S	R	R	R	S	R	S	S	8	1	6
25	kmEMB(c)37/12	EMB	chicken manure	cefotaxime	R	S	R	R	S	S	R	S	R	R	R	S	R	S	S	8	0	7
26	kmEMB(c)37/13	EMB	chicken manure	cefotaxime	R	I	R	R	S	S	R	S	R	R	R	S	R	S	S	8	1	6
27	kmEMB(c)37/16	EMB	chicken manure	cefotaxime	R	S	R	R	S	S	R	S	R	R	R	S	R	S	S	8	0	7
28	kmEMB(c)37/17	EMB	chicken manure	cefotaxime	R	S	R	R	S	S	R	S	R	R	R	S	R	S	S	8	0	7
29	kmEMB(c)37/21	EMB	chicken manure	cefotaxime	R	S	R	R	S	S	R	S	R	R	R	S	R	S	S	8	0	7
30	kmEMB(c)37/22	EMB	chicken manure	cefotaxime	R	R	R	R	S	S	R	S	R	R	R	S	R	S	S	9	0	6
31	kmEMB(c)37/23	EMB	chicken manure	cefotaxime	R	S	R	R	S	S	R	S	R	R	R	S	R	S	S	8	0	7
32	ksMac(c)30/1	Mac	chicken litter	cefotaxime	R	S	R	R	S	S	R	S	R	R	R	S	R	S	S	8	0	7
33	ksMac(c)30/8	Mac	chicken litter	cefotaxime	R	I	R	R	S	S	R	S	R	R	R	S	R	S	S	8	1	6
34	kEMB(c)30/1	EMB	cattle manure	cefotaxime	S	S	R	I	S	S	R	S	R	R	I	R	R	R	R	8	2	5
35	kMac(c)37/1	Mac	cattle manure	cefotaxime	S	S	R	I	S	S	R	S	R	R	R	R	R	R	R	9	1	5
36	kMac(c)37/2	Mac	cattle manure	cefotaxime	S	S	R	I	S	S	R	S	R	R	R	R	R	R	R	9	1	5
37	kMac(c)37/25	Mac	cattle manure	cefotaxime	S	S	R	I	S	S	R	S	R	R	R	R	R	R	R	9	1	5
