# Supplementary material for: A newly identified IncY plasmid from multi-drug-resistant Escherichia coli isolated from dairy cattle feces in Poland
Source: Microbiol Spectr. 2024 Jul 16;12(8):e00877-24. doi: 10.1128/spectrum.00877-24 (PMC11302260; doi:10.1128/spectrum.00877-24)
Supplement: Supplemental data 2 — Plasmids similar to pECmdr1.1 characteristic. [file spectrum.00877-24-s0002.csv]

File S2: [Plasmids similar to pECmdr1.1 characteristic]
recid	identity	shared_hashes	median_multiplicity	pvalue	NUCCORE_ACC	NUCCORE_Topology	NUCCORE_CreateDate	BIOSAMPLE_Location	loc_parsed	BIOSAMPLE_IsolationSource	BIOSAMPLE_Host	BIOSAMPLE_Host_processed	BIOSAMPLE_SampleType	plasmidfinder	pmlst	NUCCORE_Length	NUCCORE_GC	TAXONOMY_taxon_name	TAXONOMY_strain	TAXONOMY_species	TAXONOMY_genus	TAXONOMY_family	TAXONOMY_order	TAXONOMY_class	TAXONOMY_phylum	TAXONOMY_superkingdom	D1	D2
1	1	1000	4	0	NZ_CP068976.1	linear	09.02.2021	China:Hengyang, Hunan		urine	Homo sapiens	Homo sapiens				1395	0.650896057	Klebsiella pneumoniae		Klebsiella_pneumoniae (573)	Klebsiella (570)	Enterobacteriaceae (543)	Enterobacterales (91347)	Gammaproteobacteria (1236)	Pseudomonadota (1224)	Bacteria (2)	2.4152675	-1.8733648
2	1	1000	1	0	NZ_MT158480.1	circular	20.04.2022							IncY_1, K02380,		97668	0.511016914	Escherichia coli		Escherichia_coli (562)	Escherichia (561)	Enterobacteriaceae (543)	Enterobacterales (91347)	Gammaproteobacteria (1236)	Pseudomonadota (1224)	Bacteria (2)	2.1670918	0.16862851
3	1	1000	1	0	NZ_CP079817.1	circular	27.07.2021	India		urine	Homo sapiens	Homo sapiens				1657	0.51901026	Klebsiella pneumoniae		Klebsiella_pneumoniae (573)	Klebsiella (570)	Enterobacteriaceae (543)	Enterobacterales (91347)	Gammaproteobacteria (1236)	Pseudomonadota (1224)	Bacteria (2)	1.700794	-1.9424028
4	1	1000	1	0	NZ_CP079130.1	circular	22.07.2021	India		urine	Homo sapiens	Homo sapiens				1449	0.336093858	Klebsiella pneumoniae		Klebsiella_pneumoniae (573)	Klebsiella (570)	Enterobacteriaceae (543)	Enterobacterales (91347)	Gammaproteobacteria (1236)	Pseudomonadota (1224)	Bacteria (2)	-2.6691124	-0.7271603
5	1	650	4	0	NZ_CP084906.1	not-set	21.10.2021	China: Jinhua	China,Jinhua	urine	Homo sapiens	Homo sapiens	single bacteria			670	0.531343284	Escherichia coli		Escherichia_coli (562)	Escherichia (561)	Enterobacteriaceae (543)	Enterobacterales (91347)	Gammaproteobacteria (1236)	Pseudomonadota (1224)	Bacteria (2)	1.9460423	-1.6044083
6	1	543	4	0	NZ_CP080074.1	circular	23.05.2022	China:Shenzhen	China,Shenzhen	Human feces	Homo sapiens	Homo sapiens	tissue sample			563	0.648312611	Escherichia coli		Escherichia_coli (562)	Escherichia (561)	Enterobacteriaceae (543)	Enterobacterales (91347)	Gammaproteobacteria (1236)	Pseudomonadota (1224)	Bacteria (2)	2.4507475	-1.8878065
7	1	389	4	0	NZ_CP118572.1	linear	03.03.2023	USA	USA	blood	Homo sapiens	Homo sapiens				409	0.506112469	Enterobacter hormaechei		Enterobacter_hormaechei (158836)	Enterobacter (547)	Enterobacteriaceae (543)	Enterobacterales (91347)	Gammaproteobacteria (1236)	Pseudomonadota (1224)	Bacteria (2)	1.9446129	-1.6021614
8	1	358	4	0	NZ_CP118573.1	linear	03.03.2023	USA	USA	blood	Homo sapiens	Homo sapiens				378	0.53968254	Enterobacter hormaechei		Enterobacter_hormaechei (158836)	Enterobacter (547)	Enterobacteriaceae (543)	Enterobacterales (91347)	Gammaproteobacteria (1236)	Pseudomonadota (1224)	Bacteria (2)	1.9051721	-1.6661336
9	0.999952	999	1	0	NZ_CP117017.1	circular	01.02.2023	Mali: Koulikoro		stool sample	Homo sapiens	Homo sapiens		IncY_1, K02380,		65272	0.511505699	Escherichia coli		Escherichia_coli (562)	Escherichia (561)	Enterobacteriaceae (543)	Enterobacterales (91347)	Gammaproteobacteria (1236)	Pseudomonadota (1224)	Bacteria (2)	2.145696	0.09390708
10	0.999952	999	1	0	NZ_CP021681.1	circular	10.06.2017							IncY_1, K02380,		95850	0.510443401	Escherichia coli		Escherichia_coli (562)	Escherichia (561)	Enterobacteriaceae (543)	Enterobacterales (91347)	Gammaproteobacteria (1236)	Pseudomonadota (1224)	Bacteria (2)	2.2071311	0.17895597
11	0.999952	999	1	0	NZ_MW077912.1	circular	29.03.2022							IncY_1, K02380,		98488	0.511199334	Escherichia coli		Escherichia_coli (562)	Escherichia (561)	Enterobacteriaceae (543)	Enterobacterales (91347)	Gammaproteobacteria (1236)	Pseudomonadota (1224)	Bacteria (2)	2.1734977	0.17151435
12	0.999952	999	1	0	NZ_CP132612.1	circular	24.08.2023	Germany	Germany	wound	Homo sapiens	Homo sapiens		IncY_1, K02380,		90681	0.511860257	Klebsiella pneumoniae		Klebsiella_pneumoniae (573)	Klebsiella (570)	Enterobacteriaceae (543)	Enterobacterales (91347)	Gammaproteobacteria (1236)	Pseudomonadota (1224)	Bacteria (2)	2.1616576	0.17305331
13	0.999905	998	1	0	NZ_CP026200.1	circular	31.01.2018	USA			Homo sapiens	Homo sapiens		IncY_1, K02380,		97800	0.51303681	Escherichia coli		Escherichia_coli (562)	Escherichia (561)	Enterobacteriaceae (543)	Enterobacterales (91347)	Gammaproteobacteria (1236)	Pseudomonadota (1224)	Bacteria (2)	2.1579154	0.1747993
14	0.999905	998	1	0	NZ_LR999867.1	circular	12.02.2021	Finland	Finland	Branta leucopsis fecal sample		Branta leucopsis		IncY_1, K02380,		98473	0.511165497	Escherichia coli		Escherichia_coli (562)	Escherichia (561)	Enterobacteriaceae (543)	Enterobacterales (91347)	Gammaproteobacteria (1236)	Pseudomonadota (1224)	Bacteria (2)	2.1679943	0.17617199
15	0.999905	998	1	0	NZ_MF510423.1	circular	03.06.2020	France	France	bile	Homo sapiens	Homo sapiens		IncY_1, K02380,		68362	0.501477429	Escherichia coli		Escherichia_coli (562)	Escherichia (561)	Enterobacteriaceae (543)	Enterobacterales (91347)	Gammaproteobacteria (1236)	Pseudomonadota (1224)	Bacteria (2)	2.126499	0.11015693
16	0.999905	998	1	0	NZ_OM105940.1	circular	06.06.2022							IncY_1, K02380,		78058	0.50713572	Escherichia coli		Escherichia_coli (562)	Escherichia (561)	Enterobacteriaceae (543)	Enterobacterales (91347)	Gammaproteobacteria (1236)	Pseudomonadota (1224)	Bacteria (2)	2.139768	0.13168488
17	0.999761	995	2	0	NZ_CP061383.1	circular	11.09.2020	USA: Chicago, IL			Homo sapiens	Homo sapiens				5488	0.633199708	Klebsiella pneumoniae		Klebsiella_pneumoniae (573)	Klebsiella (570)	Enterobacteriaceae (543)	Enterobacterales (91347)	Gammaproteobacteria (1236)	Pseudomonadota (1224)	Bacteria (2)	2.3898485	-1.8764539
18	0.999713	994	1	0	NZ_CP079814.1	circular	27.07.2021	India		urine	Homo sapiens	Homo sapiens				2710	0.47896679	Klebsiella pneumoniae		Klebsiella_pneumoniae (573)	Klebsiella (570)	Enterobacteriaceae (543)	Enterobacterales (91347)	Gammaproteobacteria (1236)	Pseudomonadota (1224)	Bacteria (2)	1.1917684	-2.7214386
19	0.999713	994	1	0	NZ_LR999865.1	circular	12.02.2021	Finland	Finland	Branta leucopsis fecal sample		Branta leucopsis		IncY_1, K02380,		98481	0.51130675	Escherichia coli		Escherichia_coli (562)	Escherichia (561)	Enterobacteriaceae (543)	Enterobacterales (91347)	Gammaproteobacteria (1236)	Pseudomonadota (1224)	Bacteria (2)	2.1651297	0.17927995
20	0.99957	991	2	0	CP052141.1	circular	04.05.2020	South Korea: Busan		blood	Homo sapiens	Homo sapiens				5472	0.632675439	Klebsiella pneumoniae		Klebsiella_pneumoniae (573)	Klebsiella (570)	Enterobacteriaceae (543)	Enterobacterales (91347)	Gammaproteobacteria (1236)	Pseudomonadota (1224)	Bacteria (2)	2.400721	-1.8812239
21	0.999522	990	2	0	NZ_AP023431.1	circular	25.09.2020									5498	0.633321208	Escherichia coli		Escherichia_coli (562)	Escherichia (561)	Enterobacteriaceae (543)	Enterobacterales (91347)	Gammaproteobacteria (1236)	Pseudomonadota (1224)	Bacteria (2)	2.4020686	-1.8642122
22	0.999473	989	2	0	NZ_CP079890.1	circular	24.09.2021	China:Zhejiang	China,Zhejiang	soil		environmental	soil			5488	0.632835277	Escherichia fergusonii		Escherichia_fergusonii (564)	Escherichia (561)	Enterobacteriaceae (543)	Enterobacterales (91347)	Gammaproteobacteria (1236)	Pseudomonadota (1224)	Bacteria (2)	2.3874507	-1.9208989
23	0.999377	987	1	0	NZ_CP117003.1	circular	01.02.2023	Mali: Koulikoro		stool sample	Homo sapiens	Homo sapiens		IncY_1, K02380,		95344	0.518469961	Escherichia coli		Escherichia_coli (562)	Escherichia (561)	Enterobacteriaceae (543)	Enterobacterales (91347)	Gammaproteobacteria (1236)	Pseudomonadota (1224)	Bacteria (2)	2.1585293	0.17802025
24	0.999329	986	1	0	NZ_OM105937.1	circular	06.06.2022							IncY_1, K02380,		99749	0.511343472	Escherichia coli		Escherichia_coli (562)	Escherichia (561)	Enterobacteriaceae (543)	Enterobacterales (91347)	Gammaproteobacteria (1236)	Pseudomonadota (1224)	Bacteria (2)	2.1659317	0.18260626
25	0.999232	984	1	0	CP044008.1	circular	24.09.2019	Pakistan	Pakistan	blood	Homo sapiens	Homo sapiens		IncY_1, K02380,		84489	0.511557718	Salmonella enterica		Salmonella_enterica (28901)	Salmonella (590)	Enterobacteriaceae (543)	Enterobacterales (91347)	Gammaproteobacteria (1236)	Pseudomonadota (1224)	Bacteria (2)	2.1549804	0.2038491
26	0.999232	984	1	0	NZ_CP046430.1	circular	11.12.2019	India:Pakistan	India,Pakistan	blood	Homo sapiens	Homo sapiens		IncY_1, K02380,		83365	0.513980687	Salmonella enterica		Salmonella_enterica (28901)	Salmonella (590)	Enterobacteriaceae (543)	Enterobacterales (91347)	Gammaproteobacteria (1236)	Pseudomonadota (1224)	Bacteria (2)	2.1461694	0.19247976
27	0.999232	984	1	0	NZ_CP040574.1	circular	31.05.2019	Denmark		blood	Homo sapiens	Homo sapiens		IncY_1, K02380,		84498	0.511562404	Salmonella enterica		Salmonella_enterica (28901)	Salmonella (590)	Enterobacteriaceae (543)	Enterobacterales (91347)	Gammaproteobacteria (1236)	Pseudomonadota (1224)	Bacteria (2)	2.1595762	0.20601018
28	0.999232	984	1	0	NZ_LT882487.1	linear	03.06.2017	Pakistan	Pakistan	blood	Homo sapiens	Homo sapiens		IncY_1, K02380,		79940	0.510095071	Salmonella enterica		Salmonella_enterica (28901)	Salmonella (590)	Enterobacteriaceae (543)	Enterobacterales (91347)	Gammaproteobacteria (1236)	Pseudomonadota (1224)	Bacteria (2)	2.1460178	0.20779075
29	0.999184	983	1	0	NZ_CP118538.1	circular	02.03.2023	China: Hong Kong	China,Hong Kong		Homo sapiens	Homo sapiens	cell culture	IncY_1, K02380,		84390	0.511565351	Salmonella enterica		Salmonella_enterica (28901)	Salmonella (590)	Enterobacteriaceae (543)	Enterobacterales (91347)	Gammaproteobacteria (1236)	Pseudomonadota (1224)	Bacteria (2)	2.1630094	0.19541499
30	0.998795	975	1	0	CP101345.1	linear	15.08.2022	China:Henan	China,Henan		Homo sapiens	Homo sapiens				2640	0.56780303	Salmonella enterica		Salmonella_enterica (28901)	Salmonella (590)	Enterobacteriaceae (543)	Enterobacterales (91347)	Gammaproteobacteria (1236)	Pseudomonadota (1224)	Bacteria (2)	1.6169119	-6.3785143
31	0.998551	970	1	0	NZ_OP378629.1	circular	20.02.2023							IncY_1, K02380,		94148	0.51827973	Escherichia coli		Escherichia_coli (562)	Escherichia (561)	Enterobacteriaceae (543)	Enterobacterales (91347)	Gammaproteobacteria (1236)	Pseudomonadota (1224)	Bacteria (2)	2.1654668	0.18147278
32	0.998107	961	1	0	NZ_AJ437107.1	circular	28.11.2002	Portugal:Lisbon	Portugal,Lisbon							1091	0.463794684	Escherichia coli		Escherichia_coli (562)	Escherichia (561)	Enterobacteriaceae (543)	Enterobacterales (91347)	Gammaproteobacteria (1236)	Pseudomonadota (1224)	Bacteria (2)	1.1346945	-2.8663
33	0.997108	941	1	0	CP099139.1	circular	13.04.2023	United Kingdom	United Kingdom	Pooled soil sample collected from floor of pig farm		environmental	culture	IncY_1, K02380,		81866	0.52869323	Escherichia coli		Escherichia_coli (562)	Escherichia (561)	Enterobacteriaceae (543)	Enterobacterales (91347)	Gammaproteobacteria (1236)	Pseudomonadota (1224)	Bacteria (2)	2.1631353	0.14003402
34	0.995727	914	1	0	NZ_CP085076.1	circular	25.10.2021	United Kingdom	United Kingdom	sputum	Homo sapiens	Homo sapiens	pure culture	IncY_1, K02380,		100217	0.517307443	Escherichia coli		Escherichia_coli (562)	Escherichia (561)	Enterobacteriaceae (543)	Enterobacterales (91347)	Gammaproteobacteria (1236)	Pseudomonadota (1224)	Bacteria (2)	2.1882746	0.15792865
35	0.994253	886	1	0	NZ_CP072419.1	circular	06.04.2021	India: Vellore		blood	Homo sapiens	Homo sapiens				3149	0.507462687	Klebsiella pneumoniae		Klebsiella_pneumoniae (573)	Klebsiella (570)	Enterobacteriaceae (543)	Enterobacterales (91347)	Gammaproteobacteria (1236)	Pseudomonadota (1224)	Bacteria (2)	1.7150136	-1.9293112
36	0.994199	885	1	0	NZ_CP079649.1	circular	27.07.2021	India		urine	Homo sapiens	Homo sapiens				5561	0.491997842	Klebsiella pneumoniae		Klebsiella_pneumoniae (573)	Klebsiella (570)	Enterobacteriaceae (543)	Enterobacterales (91347)	Gammaproteobacteria (1236)	Pseudomonadota (1224)	Bacteria (2)	1.7450832	-1.9245244
37	0.993553	873	1	0	NZ_CP011334.1	circular	06.05.2015	Denmark	Denmark	stool sample from a 64-year-old woman from Hamburg who presented with bloody diarrhea and did not develop hemolytic uremic syndrome (HUS)	Homo sapiens	Homo sapiens				2954	0.390995261	Escherichia coli O104:H4 str. C227-11	Escherichia_coli_O104:H4_str._C227-11 (1048254)	Escherichia_coli (562)	Escherichia (561)	Enterobacteriaceae (543)	Enterobacterales (91347)	Gammaproteobacteria (1236)	Pseudomonadota (1224)	Bacteria (2)	-2.6391845	-0.7279649
38	0.991223	831	1	0	NZ_CP084054.1	circular	04.10.2021	India		urine	Homo sapiens	Homo sapiens				1355	0.602214022	Klebsiella pneumoniae		Klebsiella_pneumoniae (573)	Klebsiella (570)	Enterobacteriaceae (543)	Enterobacterales (91347)	Gammaproteobacteria (1236)	Pseudomonadota (1224)	Bacteria (2)	2.580045	-1.5687692
39	0.99111	829	1	0	NZ_LR890275.1	circular	30.10.2020	Australia	Australia	blood	Homo sapiens	Homo sapiens				12424	0.556825499	Escherichia coli		Escherichia_coli (562)	Escherichia (561)	Enterobacteriaceae (543)	Enterobacterales (91347)	Gammaproteobacteria (1236)	Pseudomonadota (1224)	Bacteria (2)	2.5218964	-1.459449
